# Supplementary material for: Explainable Artificial Intelligence in Radiological Cardiovascular Imaging—A Systematic Review
Source: Diagnostics (Basel). 2025 May 31;15(11):1399. doi: 10.3390/diagnostics15111399 (PMC12155260; doi:10.3390/diagnostics15111399)
Supplement: Supplementary file 1 [file diagnostics-15-01399-s001.zip]

Archive with 1 entries (1 files):
- diagnostics-3657942-supplementary.pdf
